# Supplementary material for: Variations in DREB1A and VP1.1 Genes Show Association with Salt Tolerance Traits in Wild Tomato (Solanum pimpinellifolium)
Source: PLoS One. 2015 Jul 10;10(7):e0132535. doi: 10.1371/journal.pone.0132535 (PMC4498769; doi:10.1371/journal.pone.0132535)
Supplement: S1 Table — (XLS) [file pone.0132535.s001.xls]

## Sheet: Sheet15
Column1
Mean	0.273271
Standard Error	0.0177654
Median	0.2465
Mode	0.13
Standard Deviation	0.174065
Sample Variance	0.0302985
Kurtosis	-0.861134
Skewness	0.378975
Range	0.737
Minimum	0
Maximum	0.737
Sum	26.234
Count	96

## Sheet: Sheet1
Table S1. Mean performance of 94 accessions of S.pimpinellifolium for physiological and yield traits under control and salt stress conditions
			Na content	K content	K/Na	Survival
Geno-	Chlorophyll content		(ppm)	(ppm)	ratio	score	Plant height (cm)		Shoot dry weight (g)		Fruit set %		Fruit number		Fruit yield (g)		Mean fruit weight (g)
type	control	salt	salt	salt	salt	salt	control	salt	control	salt	control	salt	control	salt	control	salt	control	salt
1	43.167	24.5	4866.67	7453.39	1.672	1.333	141.667	77.667	37.51	12.583	0.433	0.057	49.667	11	18.497	5.463	0.51	0.713
2	43.167	29.733	3300	10647.7	3.227	0.667	104	60.667	28.117	3.367	0.07	0.203	20.667	9.667	42.823	12.267	2.03	1.743
3	40.7	27.967	3450	9643.2	2.794	0.667	119	61.667	22.573	4.273	0.19	0.107	18.667	5.333	138.377	22.273	7.517	4.01
4	45.267	30.1	4266.67	9241.4	2.429	3	117.333	74	21.03	6.2	0.327	0.413	124.667	43.667	155.837	49.13	1.317	1.117
5	48.333	23.133	9200	8638.7	0.939	0	71.333	44	34.657	4.047	0.097	0.023	31.667	4.333	189.277	12.433	6.057	3.377
6	51.1	30.8	4966.67	9241.4	1.885	2.833	118.333	75.333	26.87	12.447	0.197	0.147	134.667	29	76.047	12.43	0.507	0.473
7	44.533	26.267	6200	4610.65	0.744	0.333	110	53.667	23.703	2.643	0.377	0.23	136.667	26	94.56	29.107	0.85	0.717
8	40.767	30.1	3766.67	9844.1	2.607	3	102.667	76.667	22.063	10.503	0.36	0.287	289.667	111	130.333	34.45	0.453	0.313
9	49.867	28.867	3100	6910.96	2.23	0.667	133.667	67.667	26.81	4.133	0.417	0.377	138	68.667	183.787	30.17	1.56	0.45
10	44.733	29.967	4066.67	7634.2	1.887	2	149	83.333	29.37	8.4	0.457	0.48	188.333	91.333	169.653	39.357	0.933	0.453
11	47.633	27.9	3900	11250.4	3.308	2	118	72.333	27.58	11.75	0.35	0.393	65.667	32	231.647	59.31	4.507	1.997
12	43.167	31.6	4050	8236.9	2.052	1.833	103.667	65.333	20.18	12.167	0.36	0.303	201	66	163.307	24.21	0.803	0.36
13	46.733	29.2	3766.67	9040.5	2.882	3	141.333	90	32.497	14.8	0.283	0.363	117	50.333	116.777	37.11	1.03	0.723
14	42.733	30.467	4366.67	8036	1.858	2.333	123.333	83.333	32.16	9.29	0.22	0.123	57.333	11.333	84.153	8.33	1.36	0.61
15	42.1	23.967	3900	8236.9	2.121	2.667	152	102.333	26.36	12	0.483	0.207	156.333	38.667	198.357	38.77	1.387	1.17
16	44.067	27.033	3150	7774.83	2.467	2.667	149.667	92.333	40.487	10.743	0.47	0.13	77.667	15	116.943	15.85	1.363	1.303
17	44.667	23.2	6250	7393.12	1.267	0.667	133.333	68.667	39.87	2.5	0.15	0.107	27	35.333	61.057	54.47	3.11	1.527
18	47.9	33.1	3466.67	11451.3	3.314	3	181.667	85.667	46.073	10.98	0.04	0.057	16.667	9	7.393	4.947	0.493	0.54
19	44.033	30.533	3566.67	8839.6	2.479	2.5	131.333	83.333	32.767	10.623	0.353	0.13	72.333	14.333	206.24	21.957	2.887	1.623
20	41.2	19	5050	6428.8	1.277	1.167	140.333	83.667	33.97	4.4	0.35	0.233	150.667	54.333	122.603	18.523	0.783	0.353
21	49.767	28.7	3000	8839.6	2.947	0.333	124.333	67.667	33.667	0	0.31	0.14	99.667	4	193.393	6.907	3.86	2.13
22	51.933	29.833	3933.33	8437.8	2.183	3	143.333	84.667	34.47	12.54	0.45	0.21	137.333	41.667	203.663	15.033	1.643	0.377
23	45.567	19	7800	5364.03	0.688	0	133	78.333	21.077	0	0.44	0.353	172	27	209.217	38.21	1.463	1.51
24	46.667	30.833	3266.67	11049.5	3.389	3.833	139	84.333	25.593	18	0.38	0.4	220.333	59.667	130.387	43.23	0.613	0.723
25	44.5	35.667	3600	7794.92	2.292	2.333	136.333	99.333	27.97	9.473	0.47	0.16	284	90.333	169.713	37.1	0.593	0.4
26	48.2	27.567	3566.67	8638.7	2.426	4	109.333	102	22.44	18	0.423	0.327	166	62	141.567	21.55	0.92	0.35
27	41.567	31.2	4100	10245.9	2.607	2.833	129.333	81.667	30.51	10.983	0.19	0.123	46	17	75.477	13.483	1.4	0.897
28	53.2	33.533	3166.67	10848.6	3.579	3.667	67.667	71.333	24.157	12.03	0.39	0.327	55	15.333	30.52	7.857	0.323	0.53
29	42.4	18.2	4900	8236.9	1.681	0	131.333	75	27.953	2.6	0.147	0	62	1	80.643	1.547	1.137	0.517
30	44.033	21.067	4900	10245.9	2.337	2	127	66	34.32	6.3	0.13	0.18	32	10.667	7.4	6.487	0.23	0.417
31	46.233	25.2	5750	8236.9	1.439	1	160	72	33.617	2.997	0.053	0	5	0	1.89	0	0.237	0
32	43.167	29	3700	9442.3	2.536	1.667	85.333	65	30.67	11.453	0	0.003	12.333	0.333	5.333	0.077	0.143	0.077
33	42.167	26.333	5250	8839.6	1.667	1	140	69.667	34.53	2.267	0.093	0.017	18	5	7.473	2.473	0.29	0.69
34	41.933	19.333	4119.65	8638.7	2.09695	0	136	82.333	36.88	0	0.11	0.04	32.333	7.333	16.833	7.043	0.523	1.08
35	46.867	20.2	3600	6288.17	1.746	0.667	115	65.667	30.633	3.247	0.043	0.077	9	3.667	4.347	0.833	0.47	0.147
36	46.133	26.633	3550	10547.2	3.205	3	153	110.667	43.13	12.18	0.13	0.13	39	24.333	25.053	7.747	0.643	0.23
37	35.2	27.9	5033.33	5404.21	1.178	1.833	129.333	68	22.587	8.11	0.407	0.393	36	38.333	30.55	21.57	0.967	0.563
38	43.788	24.133	5200	8839.6	1.7	0	113.333	67.667	27.233	0	0.12	0.15	16	21.333	38.913	38.663	1.827	1.27
39	41.867	31.567	3500	9824.01	2.961	2	135	66.667	32.21	6.937	0.347	0.08	32.667	12.667	128.313	22.803	4.367	1.927
40	43.367	26.833	4119.65	8437.8	2.04819	0	120.333	68.667	28.507	0	0.133	0.143	19.667	7	96.167	7.137	6.243	1.54
41	44.2	25.633	5466.67	11853.1	2.343	1.333	133.667	63	29.43	5.8	0.4	0.127	77.333	11	79.11	10.277	0.963	0.983
42	43	31.567	2866.67	12455.8	4.409	3.5	136.333	80.667	33.933	13.04	0.243	0.153	64.333	10.333	66.233	6.213	1.023	0.58
43	47.733	30.167	3050	11451.3	3.748	2.167	130.333	60.667	31.677	7.08	0.493	0.02	92.667	4.667	117.223	3.367	1.253	0.49
44	45.267	28.467	4600	12254.9	2.717	2.333	128.667	67.333	27.903	8.445	0.55	0.15	45.667	7.333	103.14	10.673	2.103	1.447
45	42.233	23.133	3800	5333.9	1.404	0.333	122.667	65	35.593	1.783	0.127	0	8	1	35.8	2.81	4.81	0.937
46	45.4	36.8	1766.67	9241.4	6.612	4	155.333	98.333	33.203	20	0.33	0.177	37.667	7.667	158.457	14.62	4.56	2.137
47	46.633	32.8	4033.33	10547.2	2.657	2	135	83	33.597	7.083	0.267	0.16	95.667	35.667	62.937	12.103	0.657	0.34
48	34.533	24.5	4133.33	8638.7	2.111	1.333	133.333	83.667	43.033	6.497	0.06	0.233	25	9.667	18.98	1.537	0.723	0.417
49	42.133	25.433	5100	8357.44	1.654	0.667	145.667	92	35.11	1.633	0.213	0.113	67.333	9.333	34.687	3.403	0.477	0.397
50	40.5	19.767	5033.33	10045	1.997	0.833	157.667	99.667	42.303	3.233	0.497	0.117	216.667	14.333	80.55	3.937	0.323	0.273
51	44.533	20.033	3966.67	6629.7	0.774	0.333	148	93.333	39.687	2.6	0.177	0.347	76	50.333	30.617	12.473	0.387	0.287
52	41.5	26.067	3600	10045	2.967	3.167	152.667	84.667	44.993	12.39	0.153	0.187	67	15.333	49.147	3.25	0.667	0.23
53	48.867	30.433	4750	8036	1.702	1.667	150	74.333	39.143	6.92	0.3	0.08	124.333	33	67.957	11.363	0.547	0.453
54	48.767	33.133	3633.33	10245.9	2.817	3.333	128	89.667	22.86	13.223	0.43	0.257	204.333	100.667	80.913	21.45	0.37	0.247
55	47.3	33.267	3733.33	11250.4	3.045	2.667	122.667	87.333	24.533	13.333	0.607	0.323	221	72.333	173.923	46.217	0.903	0.57
56	46.8	35.233	4300	9241.4	2.217	2.5	132.333	76.333	34.2	8.327	0.167	0.167	101.333	34.333	31.907	10.247	0.33	0.287
57	48.1	31.167	3750	8036	2.139	2.333	124.667	81	25.087	5.78	0.563	0.337	260	81.667	203.927	40.49	0.777	0.533
58	52.167	36.2	4700	7835.1	1.685	2.833	133.667	85	48.453	10.633	0.037	0.047	25.667	6.667	9.71	2.507	0.497	0.4
59	50.767	32	4666.67	8036	1.754	2.833	151.667	97.333	39.377	10.61	0.093	0	37.667	4.667	17.147	1.58	0.453	0.293
60	43.333	27.633	4050	8417.71	2.094	2	112.667	62	30.54	7.383	0.11	0.173	35	10.333	54.417	5.003	1.247	0.423
61	40.367	32.2	4200	8437.8	2.05	2.5	121	66.667	23.43	12.153	0.52	0.25	121.667	29	127.617	18.113	1.127	0.6
62	29.5	29.267	4400	7433.3	1.866	1.667	113	61	24.953	4.87	0.573	0.197	85	15	205.047	26.83	2.453	1.853
63	39.633	25.933	5750	6428.8	1.158	0.667	126.667	61	24.727	3.1	0.467	0.037	101.667	11.667	91.5	10.187	0.897	0.533
64	41.7	32.1	4000	6770.33	1.744	2.667	124.333	73.333	27.797	13.08	0.317	0.18	64	14	78.357	7.9	1.33	0.393
65	42.2	29.033	4266.67	7815.01	1.858	3	113	81	21.967	11.8	0.737	0.62	321	152	175.767	43.957	0.553	0.307
66	49.367	27.6	4200	8638.7	2.056	1.5	152.333	77	42.463	7.677	0.157	0.127	84.333	4.333	39.533	2.253	0.427	0.427
67	35.733	26.067	3233.33	8839.6	2.727	2	114.667	64.667	24.683	6.683	0.067	0.037	66	6	54.947	1.84	0.767	0.317
68	48.967	32.3	6033.33	7634.2	1.558	2.5	134	73.333	25.837	5.543	0.233	0.057	65.333	10	53.38	3.48	0.827	0.343
69	44.233	29.333	4033.33	7232.4	1.843	3.333	121.333	78.333	28.58	14.833	0.273	0.24	34.667	37	74.253	23.397	1.183	0.593
70	43.067	30.533	4450	8437.8	1.897	1.167	139.333	68.333	41.557	6.81	0.063	0.06	11.333	1	4.013	0.483	0.35	0.16
71	42.333	29.133	4500	7634.2	1.696	0.667	122	80	26.27	2.657	0.407	0.21	336.667	80.667	174.087	17.44	0.53	0.23
72	40.5	35.4	3633.33	11250.4	3.097	4	161.667	101.667	45.423	18.667	0.083	0.07	55.667	8.667	39.13	2.95	0.717	0.38
73	43.788	36.3	4400	6629.7	1.505	2.5	86	86.5	25.68	10.145	0.12	0.08	10	7.667	4.37	2.207	0.147	0.223
74	46.4	27.333	4966.67	8839.6	1.834	2.333	128.333	89	33.23	14.297	0.227	0.11	137.333	15.333	82.073	4.703	0.623	0.277
75	41.933	32.4	3766.67	7835.1	2.08	3.833	130.667	89.333	33.103	20	0.213	0.163	83.333	21.333	117.177	18.6	1.34	0.84
76	44.067	27.667	4166.67	8236.9	2.004	3	148.667	79	29.947	9.417	0.41	0.09	166.333	31.333	107.693	8.787	0.653	0.28
77	46.333	32.767	3200	9844.1	3.231	2.5	126	66.333	34.23	10.767	0.13	0.01	82.333	7.667	38.83	2.3	0.493	0.347
78	42.767	29.4	4733.33	7835.1	1.661	1.667	141.667	76	41.687	8.31	0.107	0.123	122.333	54.667	37.387	14.307	0.3	0.273
79	46.1	23.8	5300	6348.44	1.251	1.333	109.333	74	29.167	5.267	0.4	0.627	281.667	109	95.05	33.607	0.327	0.31
80	45.367	32.567	3400	8839.6	2.6	1	128.667	66.667	29.953	4.2	0.353	0.237	133.667	59.333	99.667	19.673	0.833	0.343
81	47.133	34.6	3266.67	9844.1	3.138	3	135.667	88.667	26.337	15.613	0.54	0.35	234.333	65	98.483	15.383	0.42	0.267
82	44.633	28.433	3050	8437.8	2.984	2.667	113	59.667	28.9	10.66	0.25	0.167	148.667	13.333	157.28	6.153	1.073	0.41
83	50.367	28.467	4100	8558.34	2.062	2	117	72.333	34.94	8.863	0.14	0.06	71.667	10	25	4.987	0.19	0.307
84	49.3	33.633	4933.33	6770.33	1.392	1.667	130.667	86	41.927	6.4	0.077	0.037	74	10	28.563	2.423	0.6	0.503
85	46.433	24.8	4119.65	7031.5	1.70682	0	118.667	67.667	17.853	0	0.48	0.423	313.333	68.333	199.927	28.88	0.65	0.41
86	47.467	32.367	3966.67	8437.8	2.192	2	121.667	89.333	21.813	7.24	0.373	0.387	240.667	136.333	136.9	46.067	0.57	0.367
87	35.267	23.8	3300	9442.3	2.965	2.167	121.333	75.667	29.257	11.233	0	0.103	7	8.667	4.677	2.947	0.453	0.287
88	44.2	30.167	4650	6479.02	1.582	2.5	137	106.667	36.667	6.975	0.62	0.44	87	42	53.577	17.717	0.38	0.26
89	44.4	23.4	4700	7433.3	1.785	2.167	114	80.667	26.11	10.317	0.59	0.397	348.667	99	152.083	34.133	0.433	0.343
90	43.567	31.267	4400	7232.4	1.698	2.667	117.333	76	27.75	12.14	0.193	0.24	112.333	62.667	47.66	17.677	0.433	0.28
91	48.867	42.067	3966.67	7835.1	2.013	3.5	128.667	82	40.643	13.823	0.077	0.017	35	11	12.513	3.46	0.353	0.26
92	53.167	36.267	4266.67	9241.4	2.184	3	141.333	73	45.457	10.633	0.127	0.007	63.667	8.333	23.517	3.513	0.387	0.213
93	52.067	28.4	4700	7232.4	1.539	2.75	151.667	81	47.5	12.39	0.083	0.043	33	4	11.44	0.837	0.47	0.07
94	40.833	25	5033.33	8638.7	1.714	0.667	120	78.667	36.167	0	0.083	0.013	30	3	14.503	0.71	0.447	0.307
Arka Meghali	45.3	33.583	4700	7111.86	1.513	0.333	79.333	53	34.383	1.513	0.09	0.083	6.5	3	113.733	8.79	18.863	2.663
CA4	59.617	42.85	4572.33	9241.4	2.044	0.9	101.333	67.667	32.46	5.153	0.087	0.043	4.733	3	128.023	9.367	27.943	4.647
MEAN	43.788	28.934	4119.65	8571.91	2.167	1.971	128.117	77.376	31.858	8.797	0.271	0.177	99.76	30.216	87.977	15.712	1.655	0.74
F value	8.0073**	2.5448**	6.8341**	1.7202**	3.6669**	3.117**	4.0302**	2.3998**	3.131**	1.8999**	3.5835**	3.1353**	8.2058**	4.6311**	4.853**	3.0693**	12.7234**	4.6094**
CD 1%	7.741	8.302	1350.75	3341.25	1.385	1.763	26.204	22.471	11.33	14.362	0.257	0.223	83.39	42.275	81.027	23.128	2.752	1.036
Max	59.617	42.85	9200	12455.8	6.612	4	181.667	110.667	48.453	20	0.737	0.627	348.667	152	231.647	59.31	27.943	4.647
Min	29.5	18.2	1766.67	4610.65	0.688	0	67.667	44	17.853	0	0	0	4.733	0	1.89	0	0.143	0
Kurtosis	2.22553	0.481486	6.4666	0.0504573	7.38864	-0.92399	1.55182	0.0709844	-0.525009	-0.484359	-0.861134	0.611632	0.712521	2.19793	-0.969613	0.236534	37.54	8.54742
Skewness	-0.152919	0.0368298	1.68843	0.180041	1.77192	-0.181755	-0.566883	0.273174	0.421152	0.173579	0.378975	0.963436	1.18938	1.58001	0.438386	1.06327	5.74417	2.69914
**F values significant at 1% (0.01)
