# Supplementary material for: Variations in DREB1A and VP1.1 Genes Show Association with Salt Tolerance Traits in Wild Tomato (Solanum pimpinellifolium)
Source: PLoS One. 2015 Jul 10;10(7):e0132535. doi: 10.1371/journal.pone.0132535 (PMC4498769; doi:10.1371/journal.pone.0132535)
Supplement: S3 Table — (XLS) [file pone.0132535.s003.xls]

## Sheet: Sheet1
Table S3. List of 204 SSR markers used for Structure and kinship analysis along with their position, repeat motif and primer sequence
SSR locus	Chr	Map position (cM)	Plausible BAC reference	Repeat motif	Forward primer sequence (5'-3')	Reverse primer (5'-3')	Ann. Temp. oC	Reference
SSR-92	1	0	None	(CT)11	AAGAAGAAGGATCGATCGAAGA	TCATGACCACGATACTACATGTTTC	50	www.sgn.com
SSR-61	1	33	LE_HBa0153H19	(GA)24	ATGCCTTATGGAAACAACGC	CGGGTGTACGAATGTCTTTG	50
SSR-134	1	43.3	None	(TA)20	CCCTCTTGCCTAAACATCCA	CGTTGCGAATTCAGATTAGTTG	55
SSR-75	1	53.5	None	(AAT)9	CCATCTATTATCTTCTCTCCAACAC	GGTCCCAACTCGGTACACAC	40
SSR-222	1	97.5	None	(TCT )7	TCTCATCTGGTGCTGCTGTT	TTCTTGGAGGACCCAGAAAC	55
SSR-346	1	125	None	(CT)8	AAACGCCATATAACACGTTGC	TGCTTTCCATAGGATTTCCG	55
SSR-595	1	147	None	(TA)10	ATTGAAGACCGAAACGGTTG	AAAGCTCCAGCGTCAGAGTG	55
SLM-1-1	1		C01HBa0130I12.1	(AT)35	GACTAAACAGGTCGTTACACAAGTAT	GATCAGTCGAACGTCTATCGAA	60
SLM-1-3	1		C01HBa0130I12.1	(AT)28	CGTCCCACGGAGTATGTTAAA	TTGGCTGGGAATCAAAGACT	60
SLM-1-28	1		C01HBa0159C14.1	(AT)10	TCTCTGTGGCAGAGGTAAGT	CCAATTGTCCATATTGAACC	60
SLM-1-30	1		C01HBa0130I12.1	(AT)35	AAATCTGCTGCTCAAAACGAC	GATCAGTCGAACGTCTATCGAA	60
SLM-1-35	1		C01HBa0024O06.1	(AT)12	TGTGTCAAGTCAAATAGTGTCAAG	TGAAAGGAGAAGGCTAGTTTTG	60
SLM-1-36	1		C01HBa0024O06.1	(AAT)9	CCTGCAAAAGCATATTACTGGAG	TCTTGACACTATTTGACTTGACACA	60
SLM-1-42	1		C01HBa0005L21.1	(TAG)7	GCTAGGGTGGACCATTGTTG	CAACCAAAGCTCCTCTTCTT	60
SLM-1-43	1		C01HBa0005L21.1	(TC)7(CA)6	GTTCATGGCTGAGTTCTCTC	AGGGAACACAAATCTCACAA	60
SLM-1-44	1		C01HBa0024O06.1	(AAT)9(AT)5	TGGTTATCAGGTAGTCAACAAGT	AGTTAAGTACTCCCTTCGTTTTT	60
SLM-1-49	1		C01HBa0032H01	(AT)18	ACCCATTTTATAGACACCAAGG	GCAATAGTTTCAGTTGCTTCAC	55
SLM-1-50	1		C03HBa0323D22	(TA)19	ATAGGTTGATAGCAGGCCATGT	GGTGACGTATTCACACCAAGTATAG	55
TOM11	2	3	None	(CTT)5/(CT)5	ATT GTA ATG GTG ATG CTC TTC C	CAG TTA CTA CCA AAA ATA GTC AAA CAC	48	Suliman-Pollatschek et al. (2002)
SSR-66	2	25	C02HBa0271B17	(ATA)8	TGCAACAACTGGATAGGTCG	TGGATGAAACGGATGTTGAA	55
SSR-356	2	44	None	(AT)20	ACCATCGAGGCTGCATAAAG	AACCATCCACTGCCTCAATC	55
SSR-331	2	78	None	(CGG)7	CGCCTATCGATACCACCACT	ATTGATCCGTTTGGTTCTGC	55
SSR-125	2	110	None	(CTAG)4	CCTAAAGAAGATAGGAAGAAATGCC	TCTCTCCTACTGAAACAACCAA	50
SLM-2-1	2		C02HBa0303I24.2	(AT)41	GAAGCTTCAATCGTATCACA	CTACAAAAGCTTTGCCATGT	60
SLM-2-2	2		C02HBa0303I24.2	(TA)19	CAACTATCAATTGTTCCCTTT	TTCAAGTGCCCCTTTTATTA	60
SLM-2-3	2		C02HBa0303I24.2	(AT)24	GTCCTTTTCTGGAGATTTCA	GAGAGGCGAAAACAGATAAA	55
SLM-2-4	2		C02HBa0320M09.4	(AT)30	TGAACTTGGACCTTTCATTC	ATGAATTTTGAGTTCCTTGG	55
SLM-2-6	2		C02HBa0320M09.4	(TAT)19	ACGTGTTATAAATGGTTTTGC	TGATCACTCTCTATTCCTCCA	60
SLM-2-7	2		C02HBa0155C04.3	(AT)15	ATAGCTGAGCAGATTGATCG	AATGAAATCGTCATCTTTGG	60
SLM-2-9	2		C02HBa0155C04.3	(AT)17	ACCAAACGATTCCTAAATGA	AAAAATTCAGTGAGGGGTTT	60
SLM-2-11	2		C02HBa0027B01.1	(TA)14	ACGACAGGGGTATATGTGAG	CGAGATTTCACAAATCGAGA	55
SLM-2-12	2		C02HBa0168N10.2	(AT)15	TTTAAACGGGTTAACGGATA	AGACTGTGACAAGGCTGATT	60
SLM-2-13	2		C02HBa0168N10.2	(AT)20	TATCTTGAAACCGACACACA	GAAATTCTTATGTTATCATGTTTTT	50
SLM-2-14	2		C02HBa0168N10.2	(AT)17	ACCAAACGATTCCTAAATGA	AAAAATTCAGTGAGGGGTTT	60
SLM-2-16	2		C02HBa0122F06.1	(ATA)8	GAAACCCTTCAAATTGATACA	AATCTCCTCGCCTTTAAGTT	60
SLM-2-15	2		C02HBa0122F06.1	(AT)19	GAGGCTGCATAAAGAGAAAA	AACGTGGACACACAATATGA	60
SLM-2-17	2		C02HBa0329G05.3	(TA)32	TTTCTCCATGTTTGAGTTGTT	ACATGGATTCAAGGCTATTT	55
SLM-2-18	2		C02HBa0329G05.3	(TA)29	TGTGAAGAAGAGCAGTTTGA	AAATGTACCCGCTTTTGTAA	60
SLM-2-19	2		C02HBa0323A14.3	(TA)15	GGCATAAATTGCCTTAGAAA	ATGCAACACCAAACGTAAC	60
SLM-2-20	2		C02HBa0323A14.3	(AT)10	GATAGTGATCCCGTCCATAA	TGGCTATTGTACCAAACCTT	55
SLM-2-30	2		C02HBa0025N15.2	(TA)23	TCTGCACCATGAGGTTTCTG	TAAATTCAAGGCAGCCCAAA	60
SLM-2-31	2		C02HBa0025N15.2	(TA)6.(TA)15	GGTGACGTTAGGAAAACCAA	TTTACCCAAGTACACCAACGTA	60
SLM-2-32	2		C02HBa0025A22.2	(TTA)10(TTA)16	GAAAACCGAGTTTAGGGGTGT	CGAATGACTTGATTCAGAGTACG	60
SLM-2-34	2		C02HBa0204D01.2	(TA)23	GGGATCTGTTTATGAGTTCAGC	CGATACGATGCGGTATTTGA	60
SLM-2-35	2		C02HBa0204D01.2	(TA)6..(TC)5.(TATC)6(TA)8	CGAACAAAACAACTGCCAAC	CCGTGCAAGCATTGAAAGAT	60
SLM-2-36	2		C02HBa0236E02.1	(TA)19	GGTTGATGTAAAACCTGGAAGC	TGCTATGGAGCGCAATTATG	60
SSR-86	3	50
SSR-111	3	73.9	LE_HBa0236C11	(TCTG)6	TTCTTCCCTTCCATCAGTTCT	TTTGCTGCTATACTGCTGACA	55
SSR-22	3	99	None	(AT)11	GATCGGCAGTAGGTGCTCTC	CAAGAAACACCCATATCCGC	50
SSR-14	3	162.5	None	(ATA)9	TCTGCATCTGGTGAAGCAAG	CTGGATTGCCTGGTTGATTT	55
SSR-300	3	166	None	(TTC)10	AATGGCAGCTATGATGAGCC	ACCCGACTTCATTTCACCTG	55
SLM-3-17	3		C03HBa0007J09.1	(TA)24	AGGTGCCATATCACCTCCTCTAT	CAACAAGAGATCTTGGATAAATGC	60
SLM-3-18	3		C03HBa0031P17.1	(ATT)9T18..TTA)6.(TAT)13	TCCTGGTGTTATTGCTGTGC	AGCCCTTGAAGAACTGATGAA	55
SLM-3-19	3		C03HBa0031P17.1	(ATA)18	TCACCAAATGGTATCTCTATCA	TTTATTTTTGTCTCCCCTTC	60
SLM-3-21	3		C03HBa0318C22.1	(TTAA)6	CCTAAAAACTGTCGGTCGAG	AATTAACCTCCCCTTAACTCC	60
SLM-3-24	3		C03HBa0029M12.1	(TA)27	AAAAACCTAGAGATGGGTTCAA	AAGCGAACAAAGTCACTCATTT	55
SLM-3-25	3		C03HBa0029M12.1	(TTTA)9	TTATTGTGCTCCAACCAAAA	TCAACCAAAGCGTAGTGAAC	55
SLM-3-26	3		C03HBa0001E24.1	(ATA)5.(ATA)5	CTTTTTAGGATTAGGTTTCTTG	ATCCTAAACTATTAAGGAGTCAT	55
SLM-3-27	3		C03HBa0001E24.1	(AC)5.(CT)9.(AT)9	TGCGCCTCTCTCCACTAGAT	TGCTAATGCATTTGGTGCTC	60
SLM-3-29	3		C03HBa0007J09.1	(AT)32	GACTTGTTTCCAAAAACACTTACG	TTAGGTTTTGTGGGGTAGTGAG	60
SLM-3-30	3		C03HBa0298P15.1	(AT)22	AGATACGTGAGGCTATTTACACA	TTGACTCTTCAAATTTACCTATGTC	60
SLM-3-31	3		C03HBa0031P17.1	(ATT)9T18..(TTA)6.TAT)13	TCATGATTGGCTGGTTTAGC	GAGGCCAATCCTTCAGTTTT	60
SLM-3-34	3		C03HBa0012D06.1	(AT)12	GTGCTGCCGTTTCTGTTTAT	CGGAAAGGCTAAATCTAATCTG	60
SLM-3-35	3		C03HBa0012D06.1	(AT)21	GACCTCTTCAAACCCACTAAGA	TCAGACTATTGACCAAGTTGTGA	60
SLM-3-36	3		C03HBa0323D22	(ATT)6	TTATCCACGCCGGTAAGCTA	AGGAGGACCGAATGAACTTTCT	55
SLM-3-37	3		C03HBa0323D22	(TA)22	GAAACAGATAAGTCGATGAGGA	GATCCGAACATCACACTACTTT	55
SLM-3-38	3		C03HBa0323D22	(AAT)11	TGCCAATGTCTAATCCTCGTAA	GTGCAAGTGATGAAAAGCAAAG	55
SLM-3-39	3		C03HBa0323D22	(AAG)6	AGCTCTTAGCCACTCACGATAA	ATCGCTACTCTTCTCTTCCTCG	55
SSR-593	4	15	LE_HBa0024F23	(TAC)7	TGGCATGAACAACAACCAAT	AGGAAGTTGCATTAGGCCAT	55
SSR-603	4	37	None	(GAA)8	GAAGGGACAATTCACAGAGTTTG	CCTTCAACTTCACCACCACC	50
SSR-94	4	60	None	(AT)11	AATCAGATCCTTGCCCTTGA	AGCTGAGAAAGAGCAGCCAT	45
TOM184	4	96	None	(ATTT)3 /(ATT)7	CAA CCC CT CTC CTA TTC T	CTG CTT TGT CGA GTT TGA A	46
SSR-188	4	135.5	LE_HBa0095G08	(AT)11	TGCAGTGAGTCTCGATTTGC	GGTCTCATTGCAGATAGGGC	50
SLM-4-6	4		C04HBa0024G05.1	(AC)7.(AT)8	AGCTCACTGTCCCAAGGAAA	AGCGACATGTTTGATTTTGC	55
SLM-4-29	4		C04HBa0036C23.1	(GT)9(GA)9	GTGCTGTGCATTGAGCATCT	AGATAGTGACCCACCCAGGA	60
SLM-4-34	4		C04SLm0040B16	(TA)20	GACCATTAACCTCGATCA	GAAAGTCATGTGAATAGCAG	55
SLM-4-35	4		C04SLm0040B16	(TTAA)6	CTGCATTGGATTTGGCTTTAAC	GCACAAAACACCTCATGTTCAC	55
SLM-4-36	4		C04SLm0040B16	(TA)18	ATTGCCATGTACGGATCA	GCACGAGGCACAAATAAAT	55
SLM-4-37	4		C04HBa0050I18	(AT)7.(AT)7	AACCACATGGGATAGGGTACTG	CGTCATCTCTCTGCGTATTTGA	55
SLM-4-42	4		C04HBa0050I18	(AGA)9	CAGCAGTATTAGCATTTGCCTG	CTCACCGTTCAGTTGGAAAGAT	55
SSR-325	5	18.5	None	(TAA)7	CCATTGACAGCCCATTATCC	TGATGTGAAAGAGTTGATGAGG	50
SSR-13	5	28	None	(AAG)6	GGGTCACATACACTCATACTAAGGA	CAAATCGCGACATGTGTAAGA	50
TOM-152	5	56	None	(TA)9	ATT CAA GGA ACT TTT AGC TCC	TGC ATT AAG GTT CAT AAA TGA	46
SSR-162	5	119	None	(TA)14	GCTCTCTACAAGTGGAACTTTCTC	CAACAGCCAGGAACAAGGAT	50
SLM-5-5	5		C05HBa0058L13.1	(AT)20	GACTGATTGAAGAGCCTATCTGG	GGGAGGATGGCACTATACGA	60
SLM-5-7	5		C05HBa0058L13.1	(AT)11	TGCCAATGACTAATATTTCAACT	ATACATATGAAGATGGTCTCAAA	55
SLM-5-8	5		C05HBa0058L13.1	(TA)12	TCCCATCTCGCAATATTCTTC	ACACATCCATGCCGATCATA	50
SLM-5-9	5		C05HBa0058L13.1	(TA)10	ACCACATCAGAACCACATCG	CAACGTTGGCATTTTCTTCC	50
SLM-5-12	5		C05HBa0058L13.1	(AAT)7	TAATCATAAAGCAAAGTGTCCA	TCAGTAGCTTTTAGAATTTGTTC	55
SLM-5-13	5		C05HBa0168M18.2	(AT)33	GGTCCAGAAGAGAGGGCTTT	GGGAATTTCTTCATGCCTTT	50
SLM-5-14	5		C05HBa0168M18.1	(TA)14	GCAAAATTACCTCGTTTCTGAC	AGGGAAATAAGGTGGGCTTC	50
SLM-5-16	5		C05HBa0244P17.1	(AT)21	GGCGTTTGTCATTTTCAAGA	GGAATTCTGACCAACCCTCA	50
SLM-5-32	5		C05HBa0145P19.1	(AT)11.(AT)12	TCTATCATCCAGGCTCACTT	CTATCTGCGTTGTCAATTTT	55
SLM-5-33	5		C05HBa0145P19.1	(AT)20	GTCTTTAGTCAAGGGGACCA	AACTTTTCGTTCGATTTTCC	60
SLM-5-34	5		C05HBa0168M18.1	(AT)33	TACGCCACATTCCACTGTTA	CATTGGGAATTTCTTCATGC	55
SLM-5-35	5		C05HBa0244P17.1	(AT)21	AGCCATGAGCGTTAGATGAG	GAAAATGACAAACGCCTCAC	60
SLM-5-36	5		C05HBa0244P17.1	(TG)7(TA)9	AGGAGATCGAGATAAGAAGAGAGA	CTGTATCTGGCTATCCTTTTCC	60
SLM-5-38	5		C05SLm0115G01.3	(AT)17	TGAGGGACTCAAACATAACCTTC	ATGCCATAGCCAAGGATCAC	60
SLM-5-39	5		C05SLm0115G01.3	(AC)7(AT)5.(AT)5(TG)10..(AT)5	CGTCGTAATCATGACTCTTCCA	TGCCACGTATGACAAAAGGT	60
SLM-5-40	5		C05SLm0115G01.3	(AT)24	CAATGTTAGGACTTTAGGGGTTC	CAGAGCCAGGTGAAAGTTTATT	60
SSR-47	6	6.5	LE_HBa0263A24	(AT)14	TCCTCAAGAAATGAAGCTCTGA	CCTTGGAGATAACAACCACAA	50
SSR-128	6	35	None	(CAG)7	GGTCCAGTTCAATCAACCGA	TGAAGTCGTCTCATGGTTCG	55
SSR-122	6	101	None	(AAG)7	ACGGGATTGTACCCAATCAA	AGGGTTTGAAGAGGAGGAGG	45
SLM-6-7	6		C06HBa0302A23	(AT)22	CAATTGAAGATTGGGGCTTT	AGCAGCTCACCTCACGTTTT	55
SLM-6-10	6		C06HBa0023B17	(TA)19	ACAGCGTGAGCGAGACAATA	GCATGTAAGGGGAACCTTGA	55
SLM-6-11	6		C06HBa0023B17	(AT)14	CTGATGGGGAAGGACTCTTG	TCGTCCTTGACACAGGGTAA	55
SLM-6-12	6		C06HBa0023B17	(TC)12	GAGATCACGTTTTTCCTTCCA	GATGGACTATGAAGGAGACTTCG	55
SLM-6-13	6		C06HBa0023B17	(AT)14	TCGCCTCTCACGCTTATACA	CGTAAAAGAAACTGGGCATAGG	55
SLM-6-15	6		C06HBa0307J13	(TA)24	GGATTTCAGCTGCCTACTGAG	TTCGGAGAACATAATAGGGGTTT	55
SLM-6-16	6		C06HBa0307J13	(AT)25	TGGGATATAGTTTGACTGACGA	TCCTCCAATCGCCAAATCTA	55
SLM-6-17	6		C06HBa0215M16	(TA)12	TCCTTCAAATCTCCCATCAA	ACGAGCAATTGCAAGGAAAA	55
SLM-6-18	6		C06HBa0215M16	(AC)10(AT)8	TCAAATGGTGCTCCTTATATTTCA	AGGAGTATGCAAGCTGATCTGA	55
SLM-6-19	6		C06HBa0010E05	(AT)10	TGGTCCGTACCTCTTTTTCC	TCCGTTGAGGTGAAGAAACA	55
SLM-6-22	6		C06HBa0010E05	(AT)14	TGGTCAAATAGTGATTCTACTGCAT	AGCTCTTAACACTGAGAGGTGAA	55
SLM-6-23	6		C06HBa0066I09	(TA)10	TGTTGGGTAGTCATTTCAACG	GGATGAGATGGCAACTGGAT	55
SLM-6-24	6		C06HBa0066I09	(TA)9	TGCATTGTGTTTTGGCTGTT	ATTCCACTTGCCAAAGGATG	55
SLM-6-25	6		C06HBa0036J15	(ATT)19	ATGGGCAGGTACTCCATCAA	CATGCACAGCAACATTACCA	55
SLM-6-26	6		C06HBa0036J15	(AT)13	AGTGTTCGAGCCAGCTTACC	CGACGGAGTCAAATTGAACA	55
SLM-6-27	6		C06HBa0036J15	(AT)9	CCAAATGATGTGGGATGGTA	CCACTGGACCTCGATTCATT	55
SLM-6-28	6		C06HBa0036J15	(GGC)9	TTAAAGAGATCAATGGAATACGG	GCTGTATGTCGATGGAAACG	55
SLM-6-29	6		C06HBa0055E14	(TA)16	CTCCCTTCATCCGTTGATTT	AGTGAACGGAGAGGAACACAA	55
SLM-6-31	6		C06HBa0055E14	(TA)8	GCAACCGATTTAGAGATACGC	ATCCTCCCACATGGCAATAA	55
SLM-6-32	6		C06HBa0055E14	(AT)30	CAAGCAATTCGTACCAAGCA	CGACACAATTGAAGGAGGAA	55
SLM-6-34	6		C06SLm0106A20	(AT)27	TATGCCCAATCGAACACTTG	AAGGAACAAACGGGCATTTA	55
SLM-6-35	6		C06SLm0106A20	(TA)14	GTGCAACGCACGTTTTCG	CCGCAAGCTCAACTAAACCT	55
SLM-6-36	6		C06SLm0106A20	(AG)11	TGCAAGAAGCACAAGGAGAA	CCCAGCTGATTCTCTTCCAA	55
SLM-6-37	6		C06HBa0060A01	(TA)29	TCTTGAGAGGCGGAGTCAGT	ATTTTTGGTGGCTGATCGAC	55
SLM-6-38	6		C06HBa0060A01	(TA)25	GCCAAAGGTGTGACCAAAAT	ATGCAAGTCGCAAATCACAA	55
SLM-6-39	6		C06HBa0060A01	(AT)11	ATTCTGACACTGGGGTGCTG	AGCCAGCCGTTCTCTAAACA	55
SLM-6-40	6		C06HBa0060A01	(AT)17	GGACAGAAACTTGGTCACTGC	TGCAACTTTCTCCCTCAACC	55
SLM-6-41	6		C06HBa0060A01	(AG)9	TCCGGGTAGATCTCAAACCA	AATGTGAGCAGTGCATACCG	55
SLM-6-55	6		C06HBa0197N20	(AC)9	TCCCTTTTGTGCTTCCACTC	TTGCAATTCCAGATTGACCA	55
SLM-6-56	6		C06HBa0197N20	(AT)15	TTCAACTTTTCACTTTGGAGCTT	AAATTGGGTTGCCAGAGCTA	55
SLM-6-57	6		C06HBa0197N20	(TC)9	ATGTGGCACTGGTTCACTTG	GGGTGTTGCACTTGTTTGTG	55
SLM-6-58	6		C06HBa0197N20	(GA)8	TGGGTCAGTGGTGAATCTGA	GCGTGAGGCATTTGACTTTT	55
SLM-6-64	6		C06HBa0055E14.1	(TA)5.(AT)11	CATAATTCAACTCTTCTTCCTAC	TGTTATGGGTGTTGATTTCT	60
SLM-6-65	6		C06HBa0055E14.1	(AAT)11	AGCATGTTAGTGTAAAAACCTCAA	TAGGTAGTGGTGGATCCGTGTA	60
SLM-6-67	6		C06SLm0082G10.1	(AT)31	AATGGCCCAACTGTACTTGA	CTTGCTGGTGTTTGTGTTTG	60
SLM-6-68	6		C06HBa0026E06.2	(TA)31	ACAAAGGTGACAAGCCATGA	ACGGTTCATACCATGCAAGA	60
SLM-6-69	6		C06HBa0026E06.2	(AT)23	TCTTGTGAAGTTCGTGTTAG	AGTGTAGGGACAAAATGAAA	60
SLM-6-70	6		C06SLm0074O13.1	(AT)20	TTCGATGCTGCTTTATGTCA	CGTGCCTCAGCCTAAAGAT	60
SLM-6-71	6		C06SLm0074O13.1	(AAT)19	GGGCAGGTACTCCATCAATA	GCACAGCAACATTACCAACA	60
SLM-6-73	6		C06HBa0217M17.2	(AT)25	TTTGTATGGGCAACTTTCAGA	TGCCCAGATCTCTTTCTCTTTC	60
SSR-285	7	2	None	(AAT)13	AGTGGCTCTCACCTACTGCG	CAATTCTCAGGCATGAAACG	55
SSR-304	7	30.5	None	(CCA)7	TCCTCCGGTTGTTACTCCAC	TTAGCACTTCCACCGATTCC	55
SSR-45	7	60	None	(AAT)14	TGTATCCTGGTGGACCAATG	TCCAAGTATCAGGCACACCA	50
SLM-7-1	7		C07HBa0224G23.1	(AT)24	TGGGTAAACAGTTGGCATCA	GGGCTTGATGTTTCTTCCAG	55
SLM-7-2	7		C07HBa0224G23.1	(TA)24	CGCCTGCGAAAATATGAAAA	AATCACGCGTCATGTAAACG	55
SLM-7-3	7		C07HBa0224G23.1	(AT)20	CCAGGGTATCGACACATCAC	GAAAGACGTGTGTTTCTCAAA	55
SLM-7-4	7		C07HBa0224G23.1	(TA)31	ATTCTTCTTCGGCTTCGTGA	CACATTTCCACGCTTGAATC	55
SLM-7-8	7		C07HBa0069G15.2	(TA)26	CCATGTAACTATCGCCCTATCA	AGAGGCCAAATGGTTTCAATC	55
SLM-7-9	7		C07HBa0069G15.2	(TA)23	CCAATGTTTGCTATGGAGCAC	GGGAGAATGAAATTCGTGAGA	55
SLM-7-10	7		C07HBa0069G15.2	(TA)20	TCATGCTTCCCACAGTAGACC	AGAGTGGGAAGGGCAGATTT	55
SLM-7-12	7		C07HBa0023C09.1	(AT)11	TCGCTTCAACTGTATGTGTATAGC	GGACCCACACTGATGGATAAA	55
SLM-7-13	7		C07HBa0023C09.1	(AT)15	AATGTGCCACAAATCAGACA	TTGTCGAAACGAAAGACAGC	55
SLM-7-29	7		C07HBa0287B22.1	(CA)9.(AC)6.(AC)21	CTCACACACACACCTTGATTT	TCATTTCCATCAACTCTAACAAC	55
SLM-7-30	7		C07HBa0287B22.1	(TA)20	ATCCGTGTCTCCCACTCTGT	TGGATCAGGGAAAGAAGAGG	60
SLM-7-31	7		C07HBa0073N22.1	(AT)17(AC)5	CACAGTATTACTACAAATGG	TAAACGTTACCTGTTACTC	60
SLM-7-32	7		C07HBa0073N22.1	(AT)23	TTTGATCAACTGCAACATCC	CACATGTTAAAAGGTTGGTCAC	55
SLM-7-33	7		C07HBa0023C09.1	(AT)11	TTCGCTTCAACTGTATGTGT	GGAACAAGTCACTGTATGTGT	60
SSR-344	8	4	None	(AT)12	TGTTGCTCGAACTCTCCAAA	CATAGGAGAGGTAACCCGCA	60
SSR-15	8	27.04	C08HBa0295M05	(CT)12	CACTTGCCATCTTCTAGCCC	ATGGATGCCCAAATTGAAGA	50
SSR-63	8	50.7	C08HBa0275G05	(AT)39	CCACAAACAATTCCATCTCA	GCTTCCGCCATACTGATACG	40
SSRB105694	8	87	None		AAAGCCAAAGTGGAAGAACTCAAGG	CTCGTAAAACGTTCATCAATCTCGC	53
SSR-340	9	18	None	(GTTGA)2	TTCTCTCTGTCGCCATTGTG	AAATCAACGCCAATGGTAGG	50
SSR-69	9	37	None	(TAT)7	TTGGCTGGATTATTCCTGTTG	GCATTTGATAGAAGGCCAGC	55
SSR-70	9	42	LE_HBa0153F02	(AT)20	TTTAGGGTGTCTGTGGGTCC	GGAGTGCGCAGAGGATAGAG	50
SSR-383	9	57.3	None	(AT)11	ATTGTACAAAGACCCGTGGC	GTTGCACACTGGATCAATGC	55
SSR-112	9	80	None	(AAT)7	GGAACACAACCAAGAAGTGGA	TATCGGCTTAGGGTTGTTGG	50
SLM-9-11	9		C09HBa0099P03.2	(TA)17	CATCGACTGCCTCATCAAAA	GCACAAAACTGCCACCTACA	60
SLM-9-12	9		C09HBa0099P03.2	(TATG)10	CCCTCTCTCTCCATCCTAAACA	TGACGAATACAATAAAGAACACAAC	50
SLM-9-30	9		C09SLm0094A22.1	(AT)6.(TA)15	TCGGTCAGGTACATCTTCAAC	CCAACCTTATGGACTAACCACT	55
SLM-9-31	9		C09SLm0094A22.1	(TA)28	TTGGTGGGGTTTGGTATTTA	CAACCACAATTCAACAACCA	60
SLM-9-32	9		C09HBa0099P03.2	(TG)9(GTG)4	CCGACCTGAACAAAGGAAAC	TCGAGCTCATGTTACAAACACA	60
SSRB102358	10	0	None		CTCGATCAATCTGTTCCCTTTTGTG	AAGCAAAATCCAGCATCATAGATCG	55
SSR-34	10	25.3	C10HBa0261J23	(GA)7	TTCGGATAAAGCAATCCACC	TCGATTGTGTACCAACGTCC	45
SSR-318	10	34.5	None	(TA)21	GCAGAGGATATTGCATTCGC	CAAACCGAACTCATCAAGGG	55
SSR-223	10	75	None	(TCT)7	TGGCTGCCTCTTCTCTGTTT	TTTCTTGAAGGGTCTTTCCC	55
SLM-10-1	10		C10HBa0041K23.1	(AT)16	CAAAGAATAAGCTGTCTACG	CATTTAGAGAGAGTTGCTTG	60
SLM-10-2	10		C10HBa0041K23.1	(ATT)15	GAATTTGACTGGTGGTTTACAG	GGAGAGGATTGTAGAGTCCTAAG	60
SLM-10-6	10		C10HBa0115K16.1	(TCT)8	CAAACCCCTCACAAACATGA	GGTGTTGTTTTGCCCAAGTT	60
SLM-10-7	10		C10HBa0115K16.1	(GAA)8	GGGACATCGGTTCATAATGC	CAAGAACAACTTGGAGCTTGG	60
SLM-10-8	10		C10HBa0111D09.2	(TA)12	TTCTCTGTGTTTGTGGAACGA	TTGCCGACAACATCAATATG	50
SLM-10-9	10		C10HBa0111D09.2	(AT)13	TGGGATGTGACACTTTTTCG	CTCGATGCCTACAATGCTCA	60
SLM-10-10	10		C10HBa0111D09.2	(TA)16	GGACTGGGTAAAGCTCAAAAA	CATGGGAGCATGATGAAGAG	60
SLM-10-25	10		C10HBa0201C12.1	(AAT)14	GGAGTCAAAAAGCAATTGAACA	GCTTTTCCGTGAATAGGGTTTA	55
SSR-80	11	20	None	(TTTCAA)2	GGCAAATGTCAAAGGATTGG	AGGGTCATGTTCTTGATTGTCA	55
SSR-76	11	37.5	LE_HBa0318J08	(CGG)7	ACGGGTCGTCTTTGAAACAA	CCACCGGATTCTTCTTCGTA	50
SLM-11-2	11		C11HBa0064J13.2	(AT)22	TTGTCCAAGAAATAGGTGAGTC	AGTAGGTGAAGGCCGTTTGT	55
SLM-11-3	11		C11HBa0064J13.2	(AT)41	TGATGGCAGTATAGATCAATTT	TTGTCCTGTCCAAAAATAATG	60
SLM-11-6	11		C11HBa0029C01.2	(AT)36	GCAATGCCAGACATCCACTA	TCGACGACAAAATTCAATCA	60
SLM-11-7	11		C11HBa0054I23.2	(AT)28	TGGGGTGTAATCTAGTCGTCAA	GGGGGCTTATCCAAATTCTT	55
SLM-11-8	11		C11HBa0054I23.2	(TA)19	GCATGTGGTACGTACAGCTCA	GAGTTCGTCTATCAAGGACTTCG	55
SLM-11-9	11		C11HBa0054I23.2	(AT)29	AAGTCATTAAAGCTTTTCGCATA	TCTTGCTTTTTCAAGGATGGA	55
SLM-11-10	11		C11HBa0062I24.2	(AT)16	GCACAAGACGATTATCGAATGA	GAGGGGGTATTTGGGCATT	60
SLM-11-18	11		C11HBa0143O06.1	(TG)13	CCACGCTTCCTTCACTTCAT	CCCTTAACGCCATGCTTTT	55
SLM-11-19	11		C11HBa0143O06.1	(GCT)7	TTCTCGACACCCATTTGTCA	CAAAAACCGCCTCTTTCACT	55
SLM-11-21	11		C11HBa0323C14.1	(AT)13	CTCAAAATAGTCTAACGGGTCA	TTGCTATGGAGCGCAATTAT	60
SLM-11-22	11		C11HBa0323C14.1	(TA)14	GGGGTTTATAGGTTCGGATGA	CGATAGAGGTGGAGCCAAAA	50
SLM-11-31	11		C11HBa0054I23.2	(TA)16	TGCAATACCAAATGGACACC	AGTGCTTCTTGCGTCTCAAA	60
SLM-11-32	11		C11HBa0143O06.1	(TA)8.(GA)5	TTTATTGGCGAGGTGATATT	GTCATGATTGTTGACGCTTA	60
SLM-11-33	11		C11HBa0096D22.2	(AT)27(GT)5	CCATCTCCAAACACAATCTT	GTCAAAATAGGGAGCATGAA	60
SLM-11-34	11		C11HBa0096D22.2	(TA)27	TCTTGGTTTGGTAAAATGC	ACAGGAAGGAGCTAAAACCT	55
SLM-11-35	11		C11HBa0323C14.1	(AT)13.(AT)7	CAAAGATACAACCATCCACA	CACATACGTTTTGAATGTCG	60
